# Supplementary material for: Hierarchically Porous, Laser-Pyrolyzed Carbon Electrode from Black Photoresist for On-Chip Microsupercapacitors
Source: Nanomaterials (Basel). 2021 Oct 25;11(11):2828. doi: 10.3390/nano11112828 (PMC8620280; doi:10.3390/nano11112828)
Supplement: Supplementary file 1 [file nanomaterials-11-02828-s001.zip]

Archive with 1 entries (1 files):
- nanomaterials-1404451-supplementary.pdf
